# Supplementary material for: Analysis of endogenous hormones and transcriptomes involved in in vitro shoot apical dormancy during adventitious root formation in tree peony
Source: Front Plant Sci. 2025 Sep 11;16:1610747. doi: 10.3389/fpls.2025.1610747 (PMC12462052; doi:10.3389/fpls.2025.1610747)
Supplement: Supplementary file 2 [file DataSheet1.xlsx]

## Sheet: 原始数据
group	GA3 ng/g.FW	IAA ng/g.FW	ZR ng/g.FW	ABA ng/g.FW	GA3/ABA	IAA/ ABA	ZR/ ABA	ABA/GA3	IAA/GA	ZR/ GA
0	6.21835	29.4677	5.76362	113.43	0.0548208	0.259787	0.050812	18.2413	4.73884	0.926874
0	5.92251	32.5711	5.68913	117.879	0.0502422	0.276309	0.0482624	19.9036	5.49954	0.960595
0	5.99512	30.6197	6.34052	128.126	0.0467908	0.238981	0.0494866	21.3717	5.10743	1.05761
10	4.23612	12.4347	6.69368	50.2438	0.0843113	0.247488	0.133224	11.8608	2.93541	1.58014
10	4.33182	13.0314	6.59286	46.2256	0.0937105	0.281909	0.142624	10.6712	3.00829	1.52196
10	4.03458	14.7453	6.50765	46.6224	0.0865374	0.31627	0.139582	11.5557	3.65472	1.61297
20	3.95347	36.0012	4.0742	40.5753	0.0974354	0.887269	0.100411	10.2632	9.10623	1.03054
20	4.15939	37.3289	3.90131	45.3449	0.0917278	0.823222	0.0860364	10.9018	8.97462	0.937953
20	3.96956	38.7882	4.45294	42.4379	0.0935381	0.913998	0.104928	10.6908	9.7714	1.12177
30	3.87398	23.763	3.57723	49.9227	0.0775997	0.475995	0.0716555	12.8866	6.13398	0.923399
30	3.33339	25.2774	3.08019	54.8452	0.0607781	0.460885	0.0561616	16.4533	7.58307	0.924042
30	3.69718	22.4825	3.37384	46.5229	0.0794701	0.483257	0.07252	12.5833	6.08099	0.912544
GA3
	平均值	标准差
0	6.04533	0.154176	a
10	4.20084	0.151726	b
20	4.02747	0.114526	b
30	3.63485	0.275633	c
IAA
	平均值	标准差
0	30.8862	1.56872	b
10	13.4038	1.19945	d
20	37.3728	1.39401	a
30	23.8409	1.39905	c
ZR
	平均值	标准差
0	5.93109	0.356529	b
10	6.59806	0.0931227	a
20	4.14282	0.282145	c
30	3.34376	0.249882	d
ABA
	平均值	标准差
0	119.812	7.53603	a
10	47.6973	2.21426	b
20	42.786	2.40379	b
30	50.4303	4.18432	b

## Sheet: Sheet2
GA3/ABA	标准差		IAA/ ABA	标准差		ZR/ ABA	标准差
19.8389	0.00402816	a	5.11527	0.0187048	c	0.981694	0.00127513	c
11.3626	0.0049118	c	3.19947	0.0343911	d	1.57169	0.00479632	a
10.6186	0.00291669	c	9.28408	0.0466489	a	1.03009	0.00986529	b
13.9744	0.0102944	b	6.59935	0.011413	b	0.919995	0.00920514	d
13.9486	0.0183839		6.04954	0.259344		1.12587	0.0358023
